# Supplementary material for: Petrocephalus boboto and Petrocephalus arnegardi, two new species of African electric fish (Osteoglossomorpha, Mormyridae) from the Congo River basin
Source: Zookeys. 2014 Apr 10;(400):43–65. doi: 10.3897/zookeys.400.6743 (PMC4023242; doi:10.3897/zookeys.400.6743)
Supplement: XML Treatment for Petrocephalus boboto [file zookeys.400.6743-treatment1.xml]

<!DOCTYPE tp:taxon-treatment
  PUBLIC "-//TaxonX//DTD Taxonomic Treatment Publishing DTD v0 20100105//EN" "tax-treatment-NSO.dtd">
<tp:taxon-treatment xmlns:tp="http://www.plazi.org/taxpub"><tp:treatment-meta><mixed-citation publication-type="journal"><person-group><name><surname>Lavoué</surname><given-names>Sébastien</given-names></name><name><surname>Sullivan</surname><given-names>John P.</given-names></name></person-group><article-title><italic>Petrocephalus boboto</italic> and <italic>Petrocephalus arnegardi</italic>, two new species of African electric fish (Osteoglossomorpha, Mormyridae) from the Congo River basin</article-title><source>Zookeys</source><day>10</day><month>4</month><year>2014</year><volume>2014</volume><issue>400</issue><fpage>43</fpage><lpage>65</lpage><pub-id pub-id-type="doi">10.3897/zookeys.400.6743</pub-id></mixed-citation></tp:treatment-meta><tp:nomenclature><tp:taxon-name>
                        <tp:taxon-name-part taxon-name-part-type="genus">Petrocephalus</tp:taxon-name-part>
                        <tp:taxon-name-part taxon-name-part-type="species">boboto</tp:taxon-name-part>
                        <object-id xmlns:xlink="http://www.w3.org/1999/xlink" content-type="zoobank" xlink:type="simple">http://zoobank.org/A0EE9192-B7D4-4565-A598-E251D86AD5D4</object-id>
                        <object-id xmlns:xlink="http://www.w3.org/1999/xlink" xlink:type="simple">http://species-id.net/wiki/Petrocephalus_boboto</object-id>
                    </tp:taxon-name><tp:taxon-status xmlns:xlink="http://www.w3.org/1999/xlink" xlink:type="simple">sp. n.</tp:taxon-status><xref ref-type="fig" rid="F2">Figs 2</xref><xref ref-type="fig" rid="F3">and 3</xref><xref ref-type="table" rid="T1">; Table 1</xref></tp:nomenclature><tp:treatment-sec sec-type="Holotype"><title>Holotype.</title><p>CUMV 96774, tag no. JPS-10-426, 56.9 mm SL, sex undetermined, Orientale Province, Democratic Republic of Congo: Congo River at Yangambi, <named-content xmlns:xlink="http://www.w3.org/1999/xlink" content-type="dwc:verbatimCoordinates" xlink:type="simple">0.76°N, 24.24°E</named-content>, Lavoué et al., 10 September 2010.</p><!--PageBreak--></tp:treatment-sec><tp:treatment-sec sec-type="Diagnosis"><title>Diagnosis.</title><p><italic><tp:taxon-name>Petrocephalus boboto</tp:taxon-name></italic> sp. n. is distinguished from all other <italic><tp:taxon-name>Petrocephalus</tp:taxon-name></italic> species of Central Africa (i.e., Lower Guinea and Congo provinces) by the following combination of characteristics: three distinctive bilateral black spots on body, one at origin of the pectoral fin, one at origin of caudal fin and one on flank just below anterior part of dorsal fin; two distinct electoreceptive rosettes in head (i.e., Nakenrosette and Khelrosette), the third rosette (Augenrosette) reduced in size to few knollenorgan pores; 23 branched rays in dorsal fin and 34 branched rays in anal fin; triphasic EOD waveform of normal polarity (i.e. first phase head-positive).</p></tp:treatment-sec><tp:treatment-sec sec-type="Description"><title>Description.</title><p>Morphometric ratios and meristic data for holotype presented in <xref ref-type="table" rid="T1">Table 1</xref>. Standard length = 56.9 mm. Sex undetermined: specimen lacks anal fin “notch” present in mature males, but may be juvenile. Body ovoid, 2.7 times longer than high and laterally compressed. Head length 3.3 times in standard length. Snout short (HL/SNL = 6.6) and round. Mouth small (HL/MW = 4.4), subterminal, opening under anterior half of eye. Teeth small and bicuspid, 13 in single row in upper jaw, 24 in single row in lower jaw. Nostrils closely set (distance between nostrils = 0.4 mm) with the posterior one very close to eye (distance between posterior nostril and eye = 0.1 mm). Dorsal and anal fins originating in posterior half of body (SL/PDD = 1.6 and SL/PAD = 1.8). Pre-dorsal distance slightly greater than pre-anal distance (PDD/PAD = 1.1). Dorsal fin with 23 branched rays. Anal fin with 34 branched rays. Pectoral fins with 9 rays. Pelvic fin with 6 rays. Distance between pelvic fin and anal fin = 10.1 mm. Distance between pectoral fin and anal fin = 16.4 mm. Scales cover body, except for head. Lateral line visible and complete with 34 pored scales along its length. Ten scales around caudal peduncle. Ten scales between anterior base of anal fin and lateral line. Caudal peduncle narrow (CPL/CPD = 1.6). Thick skin on head. Knollenorgans visible, clustered into two distinct rosettes, Nackenrosette and Kehlrosettes as described in <xref ref-type="bibr" rid="B12">Harder (1968)</xref>. Knollenorgan pores in front of eye not highly condensed in the form of a discernable Augenrosette.</p><table-wrap id="T1" position="float" orientation="portrait"><label>Table 1.</label><caption><p>Principal morphometric ratios and meristic counts for the holotype (CUMV 96774) of <italic><tp:taxon-name>Petrocephalus boboto</tp:taxon-name></italic> sp. n. from Yangambi, the holotype (MRAC 15191) of <italic><tp:taxon-name>Petrocephalus binotatus</tp:taxon-name></italic> from Ikengo, the holotype (CUMV 88074) and the 17 paratypes (CUMV 88076, 88079, 88041, 87838, 88063, 87785, 88052, 88053, 92390, 87830, 88080, 88123, 88064, 88065, 88031 and 88032) of <italic><tp:taxon-name>Petrocephalus arnegardi</tp:taxon-name></italic> sp. n., all from Odzala-Kokua National Park, and two other specimens (BMNH 2013.8.29.34 and 2013.8.29.125) of <italic><tp:taxon-name>Petrocephalus arnegardi</tp:taxon-name></italic> sp. n. from Yangambi. Abbreviations: u = sex undetermined; m = sexually mature male; Min-Max = minimum-maximum; stdev = standard deviation. “*” indicates data from <xref ref-type="bibr" rid="B21">Pellegrin (1924)</xref>.</p></caption><table><tbody><tr><th rowspan="3" colspan="1"/><th rowspan="1" colspan="1"><italic><tp:taxon-name>Petrocephalus boboto</tp:taxon-name></italic> sp. n.</th><th rowspan="1" colspan="1"><italic><tp:taxon-name>Petrocephalus binotatus</tp:taxon-name></italic></th><th rowspan="1" colspan="4"><italic><tp:taxon-name>Petrocephalus arnegardi</tp:taxon-name></italic> sp. n.</th></tr><tr><th rowspan="2" colspan="1">Holotype (u) from Yangambi</th><th rowspan="2" colspan="1">Holotype (m) from Ikengo</th><th rowspan="2" colspan="1">Holotype (m) from Odzala</th><th rowspan="1" colspan="2">Paratypes from Odzala</th><th rowspan="2" colspan="1">Two non-types (u, m) from Yangambi</th></tr><tr><th rowspan="1" colspan="1">Min–Max</th><th rowspan="1" colspan="1">Mean (stdev)</th></tr><tr><td rowspan="1" colspan="1">Standard length (mm)</td><td rowspan="1" colspan="1">56.9</td><td rowspan="1" colspan="1">83.2</td><td rowspan="1" colspan="1">72.6</td><td rowspan="1" colspan="1">62.8–90.1</td><td rowspan="1" colspan="1">72.1</td><td rowspan="1" colspan="1">48.9, 76.0</td></tr><tr><td rowspan="1" colspan="1">Head length (mm)</td><td rowspan="1" colspan="1">17.4</td><td rowspan="1" colspan="1">23.1</td><td rowspan="1" colspan="1">21.6</td><td rowspan="1" colspan="1">17.3–24.6</td><td rowspan="1" colspan="1">20.3</td><td rowspan="1" colspan="1">12.3, 20.2</td></tr><tr><td rowspan="1" colspan="7"><bold>Ratio of standard length (SL):</bold></td></tr><tr><td rowspan="1" colspan="1">SL/body height (H)</td><td rowspan="1" colspan="1">2.7</td><td rowspan="1" colspan="1">2.4</td><td rowspan="1" colspan="1">2.5</td><td rowspan="1" colspan="1">2.3–2.8</td><td rowspan="1" colspan="1">2.6 (0.2)</td><td rowspan="1" colspan="1">2.8, 2.6</td></tr><tr><td rowspan="1" colspan="1">SL/head length (HL)</td><td rowspan="1" colspan="1">3.3</td><td rowspan="1" colspan="1">3.6</td><td rowspan="1" colspan="1">3.4</td><td rowspan="1" colspan="1">3.4–3.9</td><td rowspan="1" colspan="1">3.6 (0.2)</td><td rowspan="1" colspan="1">4.0, 3.8</td></tr><tr><td rowspan="1" colspan="1">SL/pre-dorsal distance (PDD)</td><td rowspan="1" colspan="1">1.6</td><td rowspan="1" colspan="1">1.6</td><td rowspan="1" colspan="1">1.5</td><td rowspan="1" colspan="1">1.4–1.6</td><td rowspan="1" colspan="1">1.5 (0.0)</td><td rowspan="1" colspan="1">1.6, 1.6</td></tr><tr><td rowspan="1" colspan="1">SL/pre-anal distance (PAD)</td><td rowspan="1" colspan="1">1.8</td><td rowspan="1" colspan="1">1.7</td><td rowspan="1" colspan="1">1.6</td><td rowspan="1" colspan="1">1.6–1.7</td><td rowspan="1" colspan="1">1.7 (0.0)</td><td rowspan="1" colspan="1">1.8, 1.7</td></tr><tr><td rowspan="1" colspan="1">SL/dorsal fin length (DFL)</td><td rowspan="1" colspan="1">5.1</td><td rowspan="1" colspan="1">4.5</td><td rowspan="1" colspan="1">4.9</td><td rowspan="1" colspan="1">4.2–5.4</td><td rowspan="1" colspan="1">5.0 (0.3)</td><td rowspan="1" colspan="1">5.0, 4.9</td></tr><tr><td rowspan="1" colspan="1">SL/anal fin length (AFL)</td><td rowspan="1" colspan="1">3.0</td><td rowspan="1" colspan="1">2.8</td><td rowspan="1" colspan="1">3.1</td><td rowspan="1" colspan="1">2.8–3.3</td><td rowspan="1" colspan="1">3.0 (0.2)</td><td rowspan="1" colspan="1">3.2, 3.1</td></tr><tr><td rowspan="1" colspan="1">SL/caudal peduncle length (CPL)</td><td rowspan="1" colspan="1">6.3</td><td rowspan="1" colspan="1">7.0</td><td rowspan="1" colspan="1">6.4</td><td rowspan="1" colspan="1">5.7–7.5</td><td rowspan="1" colspan="1">6.7 (0.5)</td><td rowspan="1" colspan="1">5.8, 7.6</td></tr><tr><td rowspan="1" colspan="1">SL/mouth width (MW)</td><td rowspan="1" colspan="1">14.2</td><td rowspan="1" colspan="1">11.6</td><td rowspan="1" colspan="1">15.1</td><td rowspan="1" colspan="1">14.7–18.4</td><td rowspan="1" colspan="1">16.4 (1.1)</td><td rowspan="1" colspan="1">18.0, 15.8</td></tr><tr><td rowspan="1" colspan="7"><bold>Ratio of head length (HL):</bold></td></tr><tr><td rowspan="1" colspan="1">HL/snout length (SNL)</td><td rowspan="1" colspan="1">6.6</td><td rowspan="1" colspan="1">5.5</td><td rowspan="1" colspan="1">8.3</td><td rowspan="1" colspan="1">6.5–9.3</td><td rowspan="1" colspan="1">7.5 (0.8)</td><td rowspan="1" colspan="1">5.1, 5.8</td></tr><tr><td rowspan="1" colspan="1">HL/mouth width (MW)</td><td rowspan="1" colspan="1">4.4</td><td rowspan="1" colspan="1">3.2</td><td rowspan="1" colspan="1">4.5</td><td rowspan="1" colspan="1">4.1–5.0</td><td rowspan="1" colspan="1">4.6 (0.2)</td><td rowspan="1" colspan="1">4.5, 4.2</td></tr><tr><td rowspan="1" colspan="1">HL/eye diameter (ED)</td><td rowspan="1" colspan="1">4.4</td><td rowspan="1" colspan="1">3.6</td><td rowspan="1" colspan="1">4.1</td><td rowspan="1" colspan="1">3.5–4.4</td><td rowspan="1" colspan="1">4.0 (0.3)</td><td rowspan="1" colspan="1">4.2, 4.7</td></tr><tr><td rowspan="1" colspan="1">HL/interorbital width (IOW)</td><td rowspan="1" colspan="1">3.7</td><td rowspan="1" colspan="1">2.3</td><td rowspan="1" colspan="1">3.3</td><td rowspan="1" colspan="1">2.6–3.9</td><td rowspan="1" colspan="1">3.2 (0.3)</td><td rowspan="1" colspan="1">2.9, 2.6</td></tr><tr><td rowspan="1" colspan="1">HL/head width (HW)</td><td rowspan="1" colspan="1">2.4</td><td rowspan="1" colspan="1">1.9</td><td rowspan="1" colspan="1">2.2</td><td rowspan="1" colspan="1">1.8–2.2</td><td rowspan="1" colspan="1">2.1 (0.1)</td><td rowspan="1" colspan="1">1.9, 1.9</td></tr><tr><td rowspan="1" colspan="1">HL/mouth position (MP)</td><td rowspan="1" colspan="1">4.4</td><td rowspan="1" colspan="1">3.9</td><td rowspan="1" colspan="1">5.5</td><td rowspan="1" colspan="1">4.2–5.6</td><td rowspan="1" colspan="1">4.8 (0.4)</td><td rowspan="1" colspan="1">4.4, 4.4</td></tr><tr><td rowspan="1" colspan="7"><bold>Ratio of caudal peduncle length (CPL):</bold></td></tr><tr><td rowspan="1" colspan="1">CPL/caudal peduncle depth (CPD)</td><td rowspan="1" colspan="1">1.6</td><td rowspan="1" colspan="1">2.3</td><td rowspan="1" colspan="1">2.2</td><td rowspan="1" colspan="1">1.8–2.5</td><td rowspan="1" colspan="1">2.2 (0.2)</td><td rowspan="1" colspan="1">2.6, 2.0</td></tr><tr><td rowspan="1" colspan="7"><bold>Meristic counts:</bold></td></tr><tr><td rowspan="1" colspan="1">Dorsal fin branched rays (DR)</td><td rowspan="1" colspan="1">23</td><td rowspan="1" colspan="1">24</td><td rowspan="1" colspan="1">20</td><td rowspan="1" colspan="1">20–22</td><td rowspan="1" colspan="1">21 (1)</td><td rowspan="1" colspan="1">20, 22</td></tr><tr><td rowspan="1" colspan="1">Anal fin branched rays (AR)</td><td rowspan="1" colspan="1">34</td><td rowspan="1" colspan="1">33</td><td rowspan="1" colspan="1">32</td><td rowspan="1" colspan="1">31–34</td><td rowspan="1" colspan="1">32 (1)</td><td rowspan="1" colspan="1">30, 32</td></tr><tr><td rowspan="1" colspan="1">Number of lateral line scales (SLL)</td><td rowspan="1" colspan="1">34</td><td rowspan="1" colspan="1">37</td><td rowspan="1" colspan="1">37</td><td rowspan="1" colspan="1">34–38</td><td rowspan="1" colspan="1">36 (1)</td><td rowspan="1" colspan="1">36, 36</td></tr><tr><td rowspan="1" colspan="1">Number of scale rows between anterior base of anal fin and lateral line (SDL)</td><td rowspan="1" colspan="1">10</td><td rowspan="1" colspan="1">11</td><td rowspan="1" colspan="1">12</td><td rowspan="1" colspan="1">10–13</td><td rowspan="1" colspan="1">11 (1)</td><td rowspan="1" colspan="1">10, 10</td></tr><tr><td rowspan="1" colspan="1">Number of teeth in upper jaw (TUJ)</td><td rowspan="1" colspan="1">13</td><td rowspan="1" colspan="1">15*</td><td rowspan="1" colspan="1">8</td><td rowspan="1" colspan="1">9–16</td><td rowspan="1" colspan="1">10 (1)</td><td rowspan="1" colspan="1">9, 11</td></tr><tr><td rowspan="1" colspan="1">Number of teeth in lower jaw (TLJ)</td><td rowspan="1" colspan="1">24</td><td rowspan="1" colspan="1">24*</td><td rowspan="1" colspan="1">20</td><td rowspan="1" colspan="1">20–24</td><td rowspan="1" colspan="1">21 (1)</td><td rowspan="1" colspan="1">25, 21</td></tr></tbody></table></table-wrap><p><bold>Electric organ discharge</bold> (<xref ref-type="fig" rid="F2">Fig. 2A</xref>). Short triphasic EOD waveform, first phase head-positive. Relative height of peak 1 = 0.241, relative height of peak 2 = -0.759, relative height of peak 3 = 0.053, duration of peak 1 = 0.137 msec, duration of peak 2 = 0.041 msec, duration of peak 3 = 0.079 msec, total EOD duration = 0.257 msec. Based on characteristics of the EOD, the electrocytes are assumed to have non-penetrating stalks and to be innervated posteriorly (<xref ref-type="bibr" rid="B28">Sullivan et al. 2000</xref>).</p><fig id="F2" position="float" orientation="portrait"><label>Figure 2.</label><caption><p><bold>A</bold> EOD waveform of the holotype of <italic><tp:taxon-name>Petrocephalus boboto</tp:taxon-name></italic> sp. n. from Yangambi (CUMV 96774) <bold>B</bold> EOD waveform of the specimen JPS-511 of <italic><tp:taxon-name>Petrocephalus arnegardi</tp:taxon-name></italic> from Yangambi (BMNH 2013.8.29.125). Waveform plotted with head-positivity upwards.</p></caption><graphic xmlns:xlink="http://www.w3.org/1999/xlink" xlink:href="zookeys-400-043-g002.jpg" position="float" orientation="portrait" xlink:type="simple"/></fig><p><bold>Live coloration</bold> (<xref ref-type="fig" rid="F3">Fig. 3</xref>). Body background color uniformly gray/silver with metallic reflection on the flanks and head. Light melanophores densely and evenly distributed on body, slightly larger on head. Three distinct black marks on each side of the body, one at the base of the pectoral fins, one at the base of the caudal fin and one subdorsal, below the first anterior rays of the dorsal fin. All fins hyaline.</p><fig id="F3" position="float" orientation="portrait"><label>Figure 3.</label><caption><p>Photographs of the holotype of <italic><tp:taxon-name>Petrocephalus boboto</tp:taxon-name></italic> sp. n. from Yangambi, Congo River, Democratic Republic of Congo. Top photograph, the holotype specimen (56.9 mm standard length) before preservation showing appearance in life (CUMV 96774); middle and bottom photographs represent the left and right sides of the preserved holotype. Scale bar equals one centimeter.</p></caption><graphic xmlns:xlink="http://www.w3.org/1999/xlink" xlink:href="zookeys-400-043-g003.jpg" position="float" orientation="portrait" xlink:type="simple"/></fig><p><bold>Preserved coloration</bold> (<xref ref-type="fig" rid="F3">Fig. 3</xref>). Background beige with dorsum slightly darker. Numerous light melanophores visible all over body. Thick skin on head and fins opaque. Three distinct melanin marks on side of body distinctly visible.</p></tp:treatment-sec><tp:treatment-sec sec-type="Distribution"><title>Distribution</title><p>(<xref ref-type="fig" rid="F1">Fig. 1</xref>). Holotype (and only specimen known) of <italic><tp:taxon-name>Petrocephalus boboto</tp:taxon-name></italic> sp. n. collected from the main channel of the Congo River, at Yangambi, Orientale Province, Democratic Republic of Congo.</p><!--PageBreak--></tp:treatment-sec><tp:treatment-sec sec-type="Phylogenetic affinities"><title>Phylogenetic affinities</title><p>(<xref ref-type="fig" rid="F4">Fig. 4</xref>). <italic><tp:taxon-name>Petrocephalus boboto</tp:taxon-name></italic> sp. n. represents a deep lineage within the genus <italic><tp:taxon-name>Petrocephalus</tp:taxon-name></italic> not closely related to any of the four described species exhibiting a similar pattern of markings: <italic><tp:taxon-name>Petrocephalus zakoni</tp:taxon-name></italic>, <italic><tp:taxon-name>Petrocephalus odzalaensis</tp:taxon-name></italic>, <italic><tp:taxon-name>Petrocephalus balayi</tp:taxon-name></italic> and <italic><tp:taxon-name>Petrocephalus arnegardi</tp:taxon-name></italic> sp. n. However, it is worth noting that <italic><tp:taxon-name>Petrocephalus binotatus</tp:taxon-name></italic>, the fifth species with a potentially similar pigmentation, is not included in this tree and the phylogenetic position of this species is unresolved.</p><fig id="F4" position="float" orientation="portrait"><label>Figure 4.</label><caption><p>Phylogeny of <italic><tp:taxon-name>Petrocephalus</tp:taxon-name></italic> (23 species, 52 specimens) estimated by maximum likelihood analysis of cytochrome <italic>b</italic> nucleotide sequences. Mormyrin <italic><tp:taxon-name>Gnathonemus petersii</tp:taxon-name></italic>, <italic><tp:taxon-name>Mormyrops nigricans</tp:taxon-name></italic> and <italic><tp:taxon-name>Myomyrus macrops</tp:taxon-name></italic> were used as outgroups to root the tree. Numbers at internal branches are bootstrap proportions (in %) shown only for interspecific relationships and when they exceed 50%. Black-filled vertical bars to the right of the tree indicate the river basin origins of the specimens. The scale bar corresponds to 0.04 substitutions per site. <italic><tp:taxon-name>Petrocephalus boboto</tp:taxon-name></italic> sp. n. and <italic><tp:taxon-name>Petrocephalus arnegardi</tp:taxon-name></italic> sp. n. are highlighted in gray.</p></caption><graphic xmlns:xlink="http://www.w3.org/1999/xlink" xlink:href="zookeys-400-043-g004.jpg" position="float" orientation="portrait" xlink:type="simple"/></fig></tp:treatment-sec><tp:treatment-sec sec-type="Etymology"><title>Etymology.</title><p>The name <italic>boboto</italic> is a word in Lingala, the language spoken at the type locality of <italic><tp:taxon-name>Petrocephalus boboto</tp:taxon-name></italic> sp. n., meaning “peace,” alluding to the right of all people of D.R. Congo to live in peace and safety.</p></tp:treatment-sec><tp:treatment-sec sec-type="Comparison"><title>Comparison.</title><p>The distinctive pattern of melanin markings of <!--PageBreak--><!--PageBreak--><!--PageBreak--><!--PageBreak--><!--PageBreak--><italic><tp:taxon-name>Petrocephalus boboto</tp:taxon-name></italic> sp. n., having three dark spots—one at the origin of the pectoral fin, a second at the origin of the caudal fin, and a third on the flank just below the anterior base of the dorsal fin—distinguishes this species from most of its congeners. Only five other species of <italic><tp:taxon-name>Petrocephalus</tp:taxon-name></italic> similarly possess three black marks in these locations: <italic><tp:taxon-name>Petrocephalus odzalaensis</tp:taxon-name></italic>, <italic><tp:taxon-name>Petrocephalus balayi</tp:taxon-name></italic>, <italic><tp:taxon-name>Petrocephalus zakoni</tp:taxon-name></italic>, <italic><tp:taxon-name>Petrocephalus binotatus</tp:taxon-name></italic> and <italic><tp:taxon-name>Petrocephalus arnegardi</tp:taxon-name></italic> sp. n. (the comparison with <italic><tp:taxon-name>Petrocephalus arnegardi</tp:taxon-name></italic> sp. n. is provided under the description of this species). <italic><tp:taxon-name>Petrocephalus boboto</tp:taxon-name></italic> sp. n. can immediately be distinguished from <italic><tp:taxon-name>Petrocephalus zakoni</tp:taxon-name></italic> by the presence of two of the three electroreceptor rosettes on the head that are typical to <italic><tp:taxon-name>Petrocephalus</tp:taxon-name></italic> (versus absence of all three in <italic><tp:taxon-name>Petrocephalus zakoni</tp:taxon-name></italic>) and a higher number of anal fin rays (33 in <italic><tp:taxon-name>Petrocephalus boboto</tp:taxon-name></italic> sp. n. versus a maximum of 28 in <italic><tp:taxon-name>Petrocephalus zakoni</tp:taxon-name></italic>). <italic><tp:taxon-name>Petrocephalus boboto</tp:taxon-name></italic> sp. n. can be distinguished from <italic><tp:taxon-name>Petrocephalus balayi</tp:taxon-name></italic> and <italic><tp:taxon-name>Petrocephalus odzalaensis</tp:taxon-name></italic> by its higher number of anal fin rays (33 in <italic><tp:taxon-name>Petrocephalus boboto</tp:taxon-name></italic> sp. n. versus a maximum of 27 and 20 in <italic><tp:taxon-name>Petrocephalus balayi</tp:taxon-name></italic> and <italic><tp:taxon-name>Petrocephalus odzalaensis</tp:taxon-name></italic>, respectively). <italic><tp:taxon-name>Petrocephalus balayi</tp:taxon-name></italic> also has a proportionally larger mouth (HL/MW = 2.7–3.9, mean = 3.3 versus 4.4 in <italic><tp:taxon-name>Petrocephalus boboto</tp:taxon-name></italic> sp. n.). <italic><tp:taxon-name>Petrocephalus odzalaensis</tp:taxon-name></italic> has a proportionally wider head (HL/IOW = 2.5–3.0, mean = 2.8 and HL/HW = 1.7–1.8, mean = 1.7 versus 3.7 and 2.7 in <italic><tp:taxon-name>Petrocephalus boboto</tp:taxon-name></italic> sp. n., respectively) and its body background color is more pinkish rather than gray/silver in <italic><tp:taxon-name>Petrocephalus boboto</tp:taxon-name></italic> sp. n. <italic><tp:taxon-name>Petrocephalus boboto</tp:taxon-name></italic> sp. n. is distinguished from the holotype of <italic><tp:taxon-name>Petrocephalus binotatus</tp:taxon-name></italic> by a smaller mouth (SL/MW = 14.2 and HL/MW = 4.4 versus 11.6 and 3.2, respectively, in the holotype of <italic><tp:taxon-name>Petrocephalus binotatus</tp:taxon-name></italic>), a smaller eye (HL/ED = 4.4 versus 3.6 in the holotype of <italic><tp:taxon-name>Petrocephalus binotatus</tp:taxon-name></italic>), and a smaller interorbital distance (HL/IOW = 3.7 versus 2.3 in the holotype of <italic><tp:taxon-name>Petrocephalus binotatus</tp:taxon-name></italic>).</p><p>The holotype of <italic><tp:taxon-name>Petrocephalus boboto</tp:taxon-name></italic> sp. n. is smaller than the holotype of <italic><tp:taxon-name>Petrocephalus binotatus</tp:taxon-name></italic>. The differences between <italic><tp:taxon-name>Petrocephalus boboto</tp:taxon-name></italic> sp. n. and <italic><tp:taxon-name>Petrocephalus binotatus</tp:taxon-name></italic> are unlikely to be the result of growth allometry since allometric differences have only been observed with respect to the number of teeth in some species of <italic><tp:taxon-name>Petrocephalus</tp:taxon-name></italic> (<xref ref-type="bibr" rid="B5">Bigorne and Paugy 1991</xref>), a character that does not differentiate these two species. Although we are confident of the specific distinction between <italic><tp:taxon-name>Petrocephalus boboto</tp:taxon-name></italic> sp. n. and <italic><tp:taxon-name>Petrocephalus binotatus</tp:taxon-name></italic>, more specimens are needed to better characterize the morphological, molecular and electrophysiological differences between them.</p></tp:treatment-sec><tp:treatment-sec><!--Section generated to contain objects referenced in tp:taxon-treatment.--><fig id="F1" position="float" orientation="portrait"><label>Figure 1.</label><caption><p>Hydrographic system of the Congo River basin and the type localities of <italic><tp:taxon-name>Petrocephalus boboto</tp:taxon-name></italic> sp. n. (black-filled star) at Yangambi, Democratic Republic of Congo, <italic><tp:taxon-name>Petrocephalus arnegardi</tp:taxon-name></italic> sp. n. (gray-filled star) at Odzala-Kokua National Park, Republic of the Congo and <italic><tp:taxon-name>Petrocephalus binotatus</tp:taxon-name></italic> (white-filled star) at Ikengo, near Mbandaka, Democratic Republic of Congo.</p></caption><graphic xmlns:xlink="http://www.w3.org/1999/xlink" xlink:href="zookeys-400-043-g001.jpg" position="float" orientation="portrait" xlink:type="simple"/></fig></tp:treatment-sec><ref-list><ref id="B21"><mixed-citation xmlns:xlink="http://www.w3.org/1999/xlink" xlink:type="simple"><person-group><name name-style="western"><surname>Pellegrin</surname><given-names>J</given-names></name></person-group> (<year>1924</year>) <article-title>Description de Mormyridés nouveaux récoltés au Congo belge par le Dr. Schouteden.</article-title><source>Revue de Zoologie Africaine</source><volume>12</volume>: <fpage>1</fpage>-<lpage>8</lpage>.</mixed-citation></ref><ref id="B12"><mixed-citation xmlns:xlink="http://www.w3.org/1999/xlink" xlink:type="simple"><person-group><name name-style="western"><surname>Harder</surname><given-names>W</given-names></name></person-group> (<year>1968</year>) <article-title>Zum Aufbau der epidermalen Sinnesorgane der Mormyridae (Mormyriformes, Teleostei).</article-title><source>Zeitschrift für Zellforschung</source><volume>89</volume>: <fpage>212</fpage>-<lpage>224</lpage>. doi: <ext-link ext-link-type="doi" xlink:href="10.1007/BF00347294" xlink:type="simple">10.1007/BF00347294</ext-link></mixed-citation></ref><ref id="B28"><mixed-citation xmlns:xlink="http://www.w3.org/1999/xlink" xlink:type="simple"><person-group><name name-style="western"><surname>Sullivan</surname><given-names>JP</given-names></name><name name-style="western"><surname>Lavoué</surname><given-names>S</given-names></name><name name-style="western"><surname>Hopkins</surname><given-names>CD</given-names></name></person-group> (<year>2000</year>) <article-title>Molecular systematics of the African electric fishes (Mormyroidea: Teleostei) and a model for the evolution of their electric organs.</article-title><source>Journal of Experimental Biology</source><volume>203</volume>: <fpage>665</fpage>-<lpage>683</lpage>.</mixed-citation></ref><ref id="B5"><mixed-citation xmlns:xlink="http://www.w3.org/1999/xlink" xlink:type="simple"><person-group><name name-style="western"><surname>Bigorne</surname><given-names>R</given-names></name><name name-style="western"><surname>Paugy</surname><given-names>D</given-names></name></person-group> (<year>1991</year>) <article-title>Note sur la systématique des <italic>Petrocephalus</italic> (Teleostei, Mormyridae) d’Afrique de l’Ouest.</article-title><source>Ichthyological Exploration of Freshwaters</source><volume>2</volume>: <fpage>1</fpage>-<lpage>30</lpage>.</mixed-citation></ref></ref-list></tp:taxon-treatment>
