# Supplementary material for: Petrocephalus boboto and Petrocephalus arnegardi, two new species of African electric fish (Osteoglossomorpha, Mormyridae) from the Congo River basin
Source: Zookeys. 2014 Apr 10;(400):43–65. doi: 10.3897/zookeys.400.6743 (PMC4023242; doi:10.3897/zookeys.400.6743)
Supplement: XML Treatment for Petrocephalus arnegardi [file zookeys.400.6743-treatment2.xml]

<!DOCTYPE tp:taxon-treatment
  PUBLIC "-//TaxonX//DTD Taxonomic Treatment Publishing DTD v0 20100105//EN" "tax-treatment-NSO.dtd">
<tp:taxon-treatment xmlns:tp="http://www.plazi.org/taxpub"><tp:treatment-meta><mixed-citation publication-type="journal"><person-group><name><surname>Lavoué</surname><given-names>Sébastien</given-names></name><name><surname>Sullivan</surname><given-names>John P.</given-names></name></person-group><article-title><italic>Petrocephalus boboto</italic> and <italic>Petrocephalus arnegardi</italic>, two new species of African electric fish (Osteoglossomorpha, Mormyridae) from the Congo River basin</article-title><source>Zookeys</source><day>10</day><month>4</month><year>2014</year><volume>2014</volume><issue>400</issue><fpage>43</fpage><lpage>65</lpage><pub-id pub-id-type="doi">10.3897/zookeys.400.6743</pub-id></mixed-citation></tp:treatment-meta><tp:nomenclature><tp:taxon-name>
                        <tp:taxon-name-part taxon-name-part-type="genus">Petrocephalus</tp:taxon-name-part>
                        <tp:taxon-name-part taxon-name-part-type="species">arnegardi</tp:taxon-name-part>
                        <object-id xmlns:xlink="http://www.w3.org/1999/xlink" content-type="zoobank" xlink:type="simple">http://zoobank.org/23BDE2CA-426C-469F-B124-07E73C22EE82</object-id>
                        <object-id xmlns:xlink="http://www.w3.org/1999/xlink" xlink:type="simple">http://species-id.net/wiki/Petrocephalus_arnegardi</object-id>
                    </tp:taxon-name><tp:taxon-status xmlns:xlink="http://www.w3.org/1999/xlink" xlink:type="simple">sp. n.</tp:taxon-status><xref ref-type="fig" rid="F2">Figs 2</xref><xref ref-type="fig" rid="F5">and 5</xref><xref ref-type="table" rid="T1">; Table 1</xref><tp:nomenclature-citation-list><tp:nomenclature-citation><tp:taxon-name>Petrocephalus</tp:taxon-name><comment> sp. 1, OTU 1 in <xref ref-type="bibr" rid="B17">Lavoué et al. (2008)</xref>.</comment></tp:nomenclature-citation><tp:nomenclature-citation><tp:taxon-name>Petrocephalus binotatus</tp:taxon-name><comment> in <xref ref-type="bibr" rid="B19">Lavoué et al. (2010)</xref>, <xref ref-type="bibr" rid="B15">Lavoué (2011</xref>, <xref ref-type="bibr" rid="B16">2012</xref>), <xref ref-type="bibr" rid="B9">Carlson et al. (2011)</xref>.</comment></tp:nomenclature-citation></tp:nomenclature-citation-list></tp:nomenclature><tp:treatment-sec sec-type="Holotype"><title>Holotype.</title><p>CUMV 88074, tag no. 5074, 72.6 mm SL, male, Republic of the Congo: Cuvette Ouest, Congo River basin, Pandaka River, Odzala-Kokua National Park, <named-content xmlns:xlink="http://www.w3.org/1999/xlink" content-type="dwc:verbatimCoordinates" xlink:type="simple">0.62°N, 14.92°E</named-content>, Friel et al., August 2002.</p></tp:treatment-sec><tp:treatment-sec sec-type="Paratypes"><title>Paratypes</title><p><bold>(17).</bold> Republic of the Congo: Cuvette-Ouest: Congo River basin: CUMV 88076, tag no. 5076, 69.6 mm SL, male, same data as holotype; CUMV 88041, tag no. 5120, 85.1 mm SL, sex undetermined, same data as holotype; CUMV 88080, tag no. 5083, 72.0 mm SL, male, same data as holotype; CUMV 88032, tag no. 5101, 73.0 mm SL, male, same data as holotype; CUMV 87785, tag no. 5097, 71.3 mm SL, sex undetermined, same data as holotype; CUMV 88031, tag no. 5100, 73.7 mm SL, sex undetermined, same data as holotype; CUMV 88079, tag no. 5082, 74.8 mm SL, sex undetermined, Lékénie River at Mboko landing, Odzala-Kokua National Park, <named-content xmlns:xlink="http://www.w3.org/1999/xlink" content-type="dwc:verbatimCoordinates" xlink:type="simple">0.62°N, 14.90°E</named-content>, Friel et al., August 2002; CUMV 88063, tag no. 5197, 64.9 mm SL, sex undetermined, Lékénie River at Mboko landing, Odzala-<!--PageBreak-->Kokua National Park, <named-content xmlns:xlink="http://www.w3.org/1999/xlink" content-type="dwc:verbatimCoordinates" xlink:type="simple">0.62°N, 14.90°E</named-content>, Friel et al., August 2002; CUMV 88065, tag no. 5002, 70.7 mm SL, sex undetermined [cytochrome <italic>b</italic> gene determined], Lékénie River at Mboko landing, Odzala-Kokua National Park, <named-content xmlns:xlink="http://www.w3.org/1999/xlink" content-type="dwc:verbatimCoordinates" xlink:type="simple">0.62°N, 14.90°E</named-content>, Friel et al., August 2002; CUMV 88064, tag no. 5001, 63.9 mm SL, male [cytochrome <italic>b</italic> gene determined], Lékénie River at Mboko landing, Odzala-Kokua National Park, <named-content xmlns:xlink="http://www.w3.org/1999/xlink" content-type="dwc:verbatimCoordinates" xlink:type="simple">0.62°N, 14.90°E</named-content>, Friel et al., August 2002; CUMV 88052, tag no. 5158, 75.1 mm SL, male, Lékénie River at Mboko landing, Odzala-Kokua National Park, <named-content xmlns:xlink="http://www.w3.org/1999/xlink" content-type="dwc:verbatimCoordinates" xlink:type="simple">0.62°N, 14.90°E</named-content>, Friel et al., August 2002; CUMV 88053, tag no. 5159, 69.3 mm SL, male, Lékénie River at Mboko landing, Odzala-Kokua National Park, <named-content xmlns:xlink="http://www.w3.org/1999/xlink" content-type="dwc:verbatimCoordinates" xlink:type="simple">0.62°N, 14.90°E</named-content>, Friel et al., August 2002; CUMV 88123, tag no. 5377, 68.9 mm SL, male, Lékoli River, Odzala-Kokua National Park, <named-content xmlns:xlink="http://www.w3.org/1999/xlink" content-type="dwc:verbatimCoordinates" xlink:type="simple">0.61°N, 14.93°E</named-content>, Friel et al., August 2002; CUMV 87838, tag no. 5404, 90.1 mm SL, male, Lokoué River, Odzala-Kokua National Park, <named-content xmlns:xlink="http://www.w3.org/1999/xlink" content-type="dwc:verbatimCoordinates" xlink:type="simple">0.90°N, 15.12°E</named-content>, Friel et al., August 2002; CUMV 87830, tag no. 5395, 72.3 mm SL, sex undetermined, Lokoué River, Odzala-Kokua National Park, <named-content xmlns:xlink="http://www.w3.org/1999/xlink" content-type="dwc:verbatimCoordinates" xlink:type="simple">0.90°N, 15.12°E</named-content>, Friel et al., August 2002; CUMV 92390, two specimens, tag no. 6133, 62.8 mm SL, male [cytochrome <italic>b</italic> gene determined] and tag no. 6134, 67.5 mm SL, male [cytochrome <italic>b</italic> gene determined], mouth of the Lékéni River near the Lékoli River, Odzala-Kokua National Park, <named-content xmlns:xlink="http://www.w3.org/1999/xlink" content-type="dwc:verbatimCoordinates" xlink:type="simple">0.62°N, 14.91°E</named-content>, Arnegard et al., June 2006.</p></tp:treatment-sec><tp:treatment-sec sec-type="Other specimens"><title>Other specimens</title><p><bold>(18).</bold> Republic of the Congo: Cuvette-Ouest: Congo River basin: Lékénie River at Mboko landing, Odzala-Kokua National Park, <named-content xmlns:xlink="http://www.w3.org/1999/xlink" content-type="dwc:verbatimCoordinates" xlink:type="simple">0.62°N, 14.90°E</named-content>, Friel et al., August 2002: CUMV 88066, tag no. 5028, 59.0 mm SL, sex undetermined; CUMV 88046, tag no. 5126, SL not measured, sex undetermined; Republic of the Congo: Cuvette-Ouest: Congo River basin: Pandaka River, Odzala-Kokua National Park, <named-content xmlns:xlink="http://www.w3.org/1999/xlink" content-type="dwc:verbatimCoordinates" xlink:type="simple">0.62°N, 14.92°E</named-content>, Friel et al., August 2002: CUMV 88075, tag no. 5075, 71.0 mm SL, sex undetermined; CUMV 88081, tag no. 5084, 73.0 mm SL, male; CUMV 88082, tag no. 5085, 54.0 mm SL, sex undetermined; CUMV 88028, tag no. 5096, 74.0 mm SL, male; CUMV 88029, tag no. 5098, 74.0 mm SL, male; CUMV 88043, tag no. 5122, 73.0 mm SL, male; CUMV 88044, tag no. 5123, 66.0 mm SL, male; CUMV 88045, tag no. 5124, 73.0 mm SL, male; Republic of the Congo: Cuvette-Ouest: Congo River basin: Lokoué River, Odzala-Kokua National Park, <named-content xmlns:xlink="http://www.w3.org/1999/xlink" content-type="dwc:verbatimCoordinates" xlink:type="simple">0.90°N, 15.12°E</named-content>, Friel et al., August 2002: CUMV 88125, tag no. 5396, 74.0 mm SL, male; Republic of the Congo: Cuvette-Ouest: Congo River basin: small channel around island in Lékoli River, Odzala-Kokua National Park, <named-content xmlns:xlink="http://www.w3.org/1999/xlink" content-type="dwc:verbatimCoordinates" xlink:type="simple">0.62°N, 14.92°E</named-content>, Friel et al., August 2002: CUMV 88107, tag no. 5276, SL not measured, male; Republic of the Congo: Cuvette-Ouest: Congo River basin: Lékoli River, Odzala-Kokua National Park, <named-content xmlns:xlink="http://www.w3.org/1999/xlink" content-type="dwc:verbatimCoordinates" xlink:type="simple">0.61°N, 14.93°E</named-content>, Friel et al., August 2002: CUMV 88067, tag no. 5029, 59.0 mm SL, sex undetermined; CUMV 88068, tag no. 5030, 59.0 mm SL, sex undetermined; CUMV 88069, tag no. 5031, 57.0 mm SL, sex undetermined; Republic of the Congo: Cuvette-Ouest: Congo River basin: small stream entering Mambili River from the east between Moba and Lokoué, <named-content xmlns:xlink="http://www.w3.org/1999/xlink" content-type="dwc:verbatimCoordinates" xlink:type="simple">0.87°N, 15.11°E</named-content>, Friel et al. August 2002: CUMV 88128, tag no. 5423, 70.0 mm SL, male; Democratic Republic of Congo: Orientale Province: Congo basin: BMNH 2013.8.29.34, tag no. JPS-497, 76.0 mm SL, male [cytochrome <!--PageBreak--><italic>b</italic> gene determined, no EOD recorded], Lifundu River, 5 km downstream of Yangambi, <named-content xmlns:xlink="http://www.w3.org/1999/xlink" content-type="dwc:verbatimCoordinates" xlink:type="simple">0.76°N, 24.24°E</named-content>, Lavoué &amp; Thumitho, 11 September 2010; BMNH 2013.8.29.125, tag no. JPS-511, 48.9 mm SL, sex undetermined [cytochrome <italic>b</italic> gene determined], Congo River at Yangambi, <named-content xmlns:xlink="http://www.w3.org/1999/xlink" content-type="dwc:verbatimCoordinates" xlink:type="simple">0.76°N, 24.24°E</named-content>, Lavoué et al., 11 September 2010.</p><!--PageBreak--></tp:treatment-sec><tp:treatment-sec sec-type="Diagnosis"><title>Diagnosis.</title><p><italic><tp:taxon-name>Petrocephalus arnegardi</tp:taxon-name></italic> sp. n. is distinguished from all other <italic><tp:taxon-name>Petrocephalus</tp:taxon-name></italic> species of Central Africa by the following combination of characteristics. Pigmentation pattern comprising three well-defined, bilateral black patches: one usually distinct (sometimes reduced in size, but rarely absent) round/ovoid subdorsal black mark situated slightly anterior to dorsal, one black mark at the base of each pectoral fin, and one ovoid black mark centered at the base of caudal fin. Dorsal fin at least one third shorter than anal fin (AFL/DFL ≥ 1.5, range = 1.5–1.7). Dorsal fin with at least 20 branched rays but no more than 22. Anal fin with at least 30 branched rays (range = 30–34). Sixteen teeth or fewer (range = 8–16) in upper jaw, 25 teeth or fewer (range = 20–25) in lower jaw. Eye relatively large (HL/ED ≤ 4.7, range = 3.5–4.7). Mouth subterminal; ratio of head length to mouth position (HL/MP) between 4.2 and 5.6. Mouth small (HL/MW ≥ 4.1, range = 4.1–5.0). EOD of normal polarity, mainly biphasic with sometimes the presence of a small-amplitude positive third phase.</p></tp:treatment-sec><tp:treatment-sec sec-type="Description"><title>Description.</title><p>This description is based on the material from Odzala-Kokua National Park in the Republic of the Congo. Morphometric ratios and meristic data for the holotype and 17 paratypes are presented in <xref ref-type="table" rid="T1">Table 1</xref>. Maximum SL observed = 90.1 mm, holotype = 72.6 mm). Body ovoid, longer than high (2.3 ≤ SL/H ≤ 2.8, average = 2.6, holotype = 2.5) and laterally compressed. Head length between 3.4 and 4.0 times in standard length (average = 3.6, holotype = 3.4). Snout short (6.5 ≤ HL/SNL ≤ 9.3, average = 7.5, holotype = 8.3) and round. Eye large (3.5 ≤ HL/ED ≤ 4.4, average = 4.0, holotype = 4.1). Mouth small (4.1 ≤ HL/MW ≤ 5.0, average = 4.6, holotype = 4.5), subterminal, opening under the anterior half of the eye. Teeth small and bicuspid, 8 to 16 (median = 10) in a single row in the upper jaw, 20 to 24 (median = 21) in the lower jaw. Dorsal and anal fins originate in the posterior half of the body (1.4 ≤ SL/PDD ≤ 1.6 and 1.6 ≤ SL/PAD ≤ 1.7, respectively). Pre-dorsal distance slightly greater than the pre-anal distance (PDD/PAD = 1.1). Dorsal fin with 20–22 branched rays (median = 21). Anal fin with 31–34 branched rays (median = 32, holotype = 32). Scales cover the body, except for the head. Lateral line visible and complete with 34 to 38 pored scales along its length. Ten to 13 scales (median = 11), between the anterior base of the anal fin and the lateral line. Caudal peduncle thin (1.8 ≤ CPL/CPD ≤ 2.5, average = 2.2, holotype = 2.2). Twelve scales around the caudal peduncle. Skin on head thick. The three rosettes of Knollenorgans, Augenrosette, Nackenrosette and Kehlrosette, are present on the head.</p><p><bold>Electric organ discharge.</bold> Statistics for waveform landmarks and other EOD measurements are provided by <xref ref-type="bibr" rid="B17">Lavoué et al. (2008)</xref> for specimens recorded in Odzala-Kokua National Park, including the holotype and paratypes (specimens listed in <xref ref-type="supplementary-material" rid="S1">Suppl. material 1</xref>). <!--PageBreak--><italic><tp:taxon-name>Petrocephalus arnegardi</tp:taxon-name></italic> sp. n. produces EOD waveforms largely similar to those of many species of this genus. In Odzala-Kokua, mean EOD duration (± std. dev.) is 0.330 ± 0.074 msec in sexually mature males and 0.270 ± 0.033 msec in other sex undetermined specimens. The EOD waveform characteristics of the only recorded specimen of <italic><tp:taxon-name>Petrocephalus arnegardi</tp:taxon-name></italic> sp. n. of Yangambi (<xref ref-type="fig" rid="F2">Fig. 2B</xref>; EOD biphasic, relative height of peak 1 = 0.216, relative height of peak 2 = -0.784, duration of peak 1 = 0.185 msec, duration of peak 2 = 0.075 msec, total EOD duration = 0.260 msec) are similar to those of Odzala-Kokua specimens in all respects. Based on characteristics of the EODs, the electrocytes are assumed to have non-penetrating stalks and to be innervated posteriorly (<xref ref-type="bibr" rid="B28">Sullivan et al. 2000</xref>).</p><p><bold>Live coloration</bold> (<xref ref-type="fig" rid="F5">Fig. 5</xref>; see also Fig. 3 in <xref ref-type="bibr" rid="B19">Lavoué et al. 2010</xref>). Body uniformly silvery white, with three distinct bilateral melanin marks: a distinct, ovoid black mark situated slightly anterior to the dorsal fin, sometimes covering only a few scales, a black spot at the base of the pectoral fin and a somewhat vertically oriented ovoid black mark centered at the base of the caudal fin that does not extend onto the upper and lower parts of the caudal fin. Fins hyaline.</p><fig id="F5" position="float" orientation="portrait"><label>Figure 5.</label><caption><p>Photographs of type specimens of <italic><tp:taxon-name>Petrocephalus arnegardi</tp:taxon-name></italic> sp. n. from Odzala-Kokua National Park, Congo River, Republic of the Congo. Top photograph, a paratype specimen (CUMV 92390, 72.0 mm standard length) before preservation showing appearance in life; middle and bottom photographs represent the left and right sides of the preserved holotype (CUMV 88074, 71.6 mm standard length). Scale bar equals one centimeter.</p></caption><graphic xmlns:xlink="http://www.w3.org/1999/xlink" xlink:href="zookeys-400-043-g005.jpg" position="float" orientation="portrait" xlink:type="simple"/></fig><p><bold>Preserved coloration</bold> (<xref ref-type="fig" rid="F5">Fig. 5</xref>; see also Fig. 3 in <xref ref-type="bibr" rid="B19">Lavoué et al. 2010</xref>). Body light brown, with head and dorsum slightly darker. Thick skin on head opaque. Numerous light melanophores on body, slightly larger ventrally from the snout to the anal fin. Fins whitish/opaque.</p><p><bold>Distribution</bold> (<xref ref-type="fig" rid="F1">Fig. 1</xref>). Endemic to the Congo River basin. Holotype and paratypes from Odzala-Kokua National Park (Republic of the Congo) where they were mainly collected along the main channel of the Lékoli River, northwestern Congo River basin. The two specimens collected at Yangambi will extend the distribution to the eastern part of the Congo basin’s central cuvette. Abundant in Odzala-Kokua but apparently rare at Yangambi (<xref ref-type="bibr" rid="B24">Poll and Gosse 1963</xref>).</p><p><bold>Phylogenetic affinities</bold> (<xref ref-type="fig" rid="F4">Fig. 4</xref>). The Yangambi specimens and the Odzala-Kokua specimens of <italic><tp:taxon-name>Petrocephalus arnegardi</tp:taxon-name></italic> sp. n. are sister groups in the cytochrome <italic>b</italic> phylogenetic tree. <italic><tp:taxon-name>Petrocephalus arnegardi</tp:taxon-name></italic> sp. n. belongs to a clade containing <italic><tp:taxon-name>Petrocephalus odzalaensis</tp:taxon-name></italic> and <italic><tp:taxon-name>Petrocephalus balayi</tp:taxon-name></italic>, two other species with a similar melanin pattern composed of three distinct black marks, but it is only distantly related to <italic><tp:taxon-name>Petrocephalus boboto</tp:taxon-name></italic> sp. n. As previously noted, <italic><tp:taxon-name>Petrocephalus binotatus</tp:taxon-name></italic> is absent in this tree and its phylogenetic position is unknown.</p></tp:treatment-sec><tp:treatment-sec sec-type="Etymology"><title>Etymology.</title><p>This species is dedicated to Matthew E. Arnegard, our friend and colleague, in recognition of his contributions to study of mormyrid evolution and diversification (e.g., <xref ref-type="bibr" rid="B1">Arnegard et al. 2005</xref>; <xref ref-type="bibr" rid="B2">Arnegard and Carlson 2005</xref>; <xref ref-type="bibr" rid="B3">Arnegard et al. 2010a</xref>; <xref ref-type="bibr" rid="B4">Arnegard et al. 2010b</xref>). Matthew Arnegard is additionally a member of the “<italic><tp:taxon-name>Mintotom</tp:taxon-name></italic> Team”: researchers associated with the Carl D. Hopkins Laboratory at Cornell University who have conducted field studies on African weakly electric fishes for more than 15 years. (“<italic><tp:taxon-name>Mintotom</tp:taxon-name></italic>” is the plural form of the word for mormyrid fish in the Fang language of West Central Africa.).</p></tp:treatment-sec><tp:treatment-sec sec-type="Comparisons"><title>Comparisons.</title><p>As for <!--PageBreak--><!--PageBreak--><italic><tp:taxon-name>Petrocephalus boboto</tp:taxon-name></italic> sp. n., the presence of three dark spots in <italic><tp:taxon-name>Petrocephalus arnegardi</tp:taxon-name></italic> sp. n. distinguishes this species from most of its congeners. As for other species having a similar pattern of melanin marking, <italic><tp:taxon-name>Petrocephalus arnegardi</tp:taxon-name></italic> sp. n. can easily be distinguished from <italic><tp:taxon-name>Petrocephalus zakoni</tp:taxon-name></italic> by the presence of three electroreceptor rosettes on the head (versus absence of all three in <italic><tp:taxon-name>Petrocephalus zakoni</tp:taxon-name></italic>) and a higher number of anal fin rays (a minimum of 30 in <italic><tp:taxon-name>Petrocephalus arnegardi</tp:taxon-name></italic> sp. n. versus a maximum of 28 in <italic><tp:taxon-name>Petrocephalus zakoni</tp:taxon-name></italic>). Its high number of anal fin rays distinguishes <italic><tp:taxon-name>Petrocephalus arnegardi</tp:taxon-name></italic> sp. n. from <italic><tp:taxon-name>Petrocephalus balayi</tp:taxon-name></italic> and <italic><tp:taxon-name>Petrocephalus odzalaensis</tp:taxon-name></italic> (30–34 in <italic><tp:taxon-name>Petrocephalus arnegardi</tp:taxon-name></italic> sp. n. versus a maximum of 27 and 20 in <italic><tp:taxon-name>Petrocephalus balayi</tp:taxon-name></italic> and <italic><tp:taxon-name>Petrocephalus odzalaensis</tp:taxon-name></italic>, respectively). <italic><tp:taxon-name>Petrocephalus balayi</tp:taxon-name></italic> has a proportionally larger mouth (HL/MW = 2.7–3.9 versus 4.1–5.0 in <italic><tp:taxon-name>Petrocephalus arnegardi</tp:taxon-name></italic> sp. n.). <italic><tp:taxon-name>Petrocephalus arnegardi</tp:taxon-name></italic> sp. n. generally resembles to the holotype of <italic><tp:taxon-name>Petrocephalus binotatus</tp:taxon-name></italic>, leading <xref ref-type="bibr" rid="B19">Lavoué et al. (2010)</xref> to assign these specimens from the Odzala-Kokua National Park to <italic><tp:taxon-name>Petrocephalus binotatus</tp:taxon-name></italic>. However, <italic><tp:taxon-name>Petrocephalus arnegardi</tp:taxon-name></italic> sp. n. has a distinctly smaller mouth than <italic><tp:taxon-name>Petrocephalus binotatus</tp:taxon-name></italic> (HL/MW = 4.4–5.2 in Odzala-Kokua specimens and 4.2 and 4.5 in the two Yangambi specimens <italic>versus</italic> 3.2 in the holotype of <italic><tp:taxon-name>Petrocephalus binotatus</tp:taxon-name></italic>) and a smaller interorbital width (HL/IOW ≥ 2.6 in Odzala-Kokua and Yangambi specimens <italic>versus</italic> 2.3 in the holotype of <italic><tp:taxon-name>Petrocephalus binotatus</tp:taxon-name></italic>). The faded pigmentation in the preserved holotype of <italic><tp:taxon-name>Petrocephalus binotatus</tp:taxon-name></italic> precludes its accurate description and comparison (<xref ref-type="fig" rid="F6">Fig. 6</xref>). Whereas a faded roundish black mark situated slightly anterior to the dorsal fin on each side of the flank and an ovoid black mark centered at the base of the caudal fin are visible on the preserved holotype, the presence of a black mark at the base of the pectoral fin is ambiguous (<xref ref-type="fig" rid="F6">Fig. 6</xref>). In his description of <italic><tp:taxon-name>Petrocephalus binotatus</tp:taxon-name></italic>, <xref ref-type="bibr" rid="B21">Pellegrin (1924)</xref> mentioned the subdorsal mark and the mark at the base of the anal fin, but did not make reference to any black mark at the origin of the pectoral fin. The black mark at the base of the pectoral fin in <italic><tp:taxon-name>Petrocephalus arnegardi</tp:taxon-name></italic> sp. n. is always present and intense. Pellegrin also described the black mark at the base of the caudal fin as crescent-like, extending onto the upper and lower rays of this fin (see drawing in <xref ref-type="bibr" rid="B22">Pellegrin 1928</xref>) whereas on the holotype this mark appears more ovoid and does not seem to extend onto any fin rays (<xref ref-type="fig" rid="F6">Fig. 6</xref>). <italic><tp:taxon-name>Petrocephalus arnegardi</tp:taxon-name></italic> sp. n. is distinguished from <italic><tp:taxon-name>Petrocephalus boboto</tp:taxon-name></italic> sp. n. by a distinctly smaller mouth (SL/MW ≥ 14.7, range = 14.7–18.4 versus 14.2 in <italic><tp:taxon-name>Petrocephalus boboto</tp:taxon-name></italic> sp. n.), a slightly larger interorbital distance (HL/IOW ≤ 3.9, mean = 3.2 versus 3.7 in <italic><tp:taxon-name>Petrocephalus boboto</tp:taxon-name></italic> sp. n.) and the presence of a well-defined Augenrosette (versus reduced in <italic><tp:taxon-name>Petrocephalus boboto</tp:taxon-name></italic> sp. n.). In our phylogenetic tree (<xref ref-type="fig" rid="F4">Fig. 4</xref>), <italic><tp:taxon-name>Petrocephalus boboto</tp:taxon-name></italic> sp. n. is not the sister group of <italic><tp:taxon-name>Petrocephalus arnegardi</tp:taxon-name></italic> sp. n.</p><fig id="F6" position="float" orientation="portrait"><label>Figure 6.</label><caption><p>Top photograph, the preserved holotype of <italic><tp:taxon-name>Petrocephalus binotatus</tp:taxon-name></italic> (MRAC 15191; 83.2 mm standard length) collected at Ikengo near the modern locality of Mbandaka, Equateur Province, in the Central Congo basin of Democratic Republic of Congo (Photo by Wilhelm Harder, reproduced courtesy of ETI Bioinformatics); bottom photograph, a specimen of <italic><tp:taxon-name>Petrocephalus arnegardi</tp:taxon-name></italic> (BMNH 2013.8.29.34) before preservation showing appearance in life, from Yangambi, Congo River, Democratic Republic of Congo.</p></caption><graphic xmlns:xlink="http://www.w3.org/1999/xlink" xlink:href="zookeys-400-043-g006.jpg" position="float" orientation="portrait" xlink:type="simple"/></fig></tp:treatment-sec><tp:treatment-sec><!--Section generated to contain objects referenced in tp:taxon-treatment.--><fig id="F2" position="float" orientation="portrait"><label>Figure 2.</label><caption><p><bold>A</bold> EOD waveform of the holotype of <italic><tp:taxon-name>Petrocephalus boboto</tp:taxon-name></italic> sp. n. from Yangambi (CUMV 96774) <bold>B</bold> EOD waveform of the specimen JPS-511 of <italic><tp:taxon-name>Petrocephalus arnegardi</tp:taxon-name></italic> from Yangambi (BMNH 2013.8.29.125). Waveform plotted with head-positivity upwards.</p></caption><graphic xmlns:xlink="http://www.w3.org/1999/xlink" xlink:href="zookeys-400-043-g002.jpg" position="float" orientation="portrait" xlink:type="simple"/></fig><table-wrap id="T1" position="float" orientation="portrait"><label>Table 1.</label><caption><p>Principal morphometric ratios and meristic counts for the holotype (CUMV 96774) of <italic><tp:taxon-name>Petrocephalus boboto</tp:taxon-name></italic> sp. n. from Yangambi, the holotype (MRAC 15191) of <italic><tp:taxon-name>Petrocephalus binotatus</tp:taxon-name></italic> from Ikengo, the holotype (CUMV 88074) and the 17 paratypes (CUMV 88076, 88079, 88041, 87838, 88063, 87785, 88052, 88053, 92390, 87830, 88080, 88123, 88064, 88065, 88031 and 88032) of <italic><tp:taxon-name>Petrocephalus arnegardi</tp:taxon-name></italic> sp. n., all from Odzala-Kokua National Park, and two other specimens (BMNH 2013.8.29.34 and 2013.8.29.125) of <italic><tp:taxon-name>Petrocephalus arnegardi</tp:taxon-name></italic> sp. n. from Yangambi. Abbreviations: u = sex undetermined; m = sexually mature male; Min-Max = minimum-maximum; stdev = standard deviation. “*” indicates data from <xref ref-type="bibr" rid="B21">Pellegrin (1924)</xref>.</p></caption><table><tbody><tr><th rowspan="3" colspan="1"/><th rowspan="1" colspan="1"><italic><tp:taxon-name>Petrocephalus boboto</tp:taxon-name></italic> sp. n.</th><th rowspan="1" colspan="1"><italic><tp:taxon-name>Petrocephalus binotatus</tp:taxon-name></italic></th><th rowspan="1" colspan="4"><italic><tp:taxon-name>Petrocephalus arnegardi</tp:taxon-name></italic> sp. n.</th></tr><tr><th rowspan="2" colspan="1">Holotype (u) from Yangambi</th><th rowspan="2" colspan="1">Holotype (m) from Ikengo</th><th rowspan="2" colspan="1">Holotype (m) from Odzala</th><th rowspan="1" colspan="2">Paratypes from Odzala</th><th rowspan="2" colspan="1">Two non-types (u, m) from Yangambi</th></tr><tr><th rowspan="1" colspan="1">Min–Max</th><th rowspan="1" colspan="1">Mean (stdev)</th></tr><tr><td rowspan="1" colspan="1">Standard length (mm)</td><td rowspan="1" colspan="1">56.9</td><td rowspan="1" colspan="1">83.2</td><td rowspan="1" colspan="1">72.6</td><td rowspan="1" colspan="1">62.8–90.1</td><td rowspan="1" colspan="1">72.1</td><td rowspan="1" colspan="1">48.9, 76.0</td></tr><tr><td rowspan="1" colspan="1">Head length (mm)</td><td rowspan="1" colspan="1">17.4</td><td rowspan="1" colspan="1">23.1</td><td rowspan="1" colspan="1">21.6</td><td rowspan="1" colspan="1">17.3–24.6</td><td rowspan="1" colspan="1">20.3</td><td rowspan="1" colspan="1">12.3, 20.2</td></tr><tr><td rowspan="1" colspan="7"><bold>Ratio of standard length (SL):</bold></td></tr><tr><td rowspan="1" colspan="1">SL/body height (H)</td><td rowspan="1" colspan="1">2.7</td><td rowspan="1" colspan="1">2.4</td><td rowspan="1" colspan="1">2.5</td><td rowspan="1" colspan="1">2.3–2.8</td><td rowspan="1" colspan="1">2.6 (0.2)</td><td rowspan="1" colspan="1">2.8, 2.6</td></tr><tr><td rowspan="1" colspan="1">SL/head length (HL)</td><td rowspan="1" colspan="1">3.3</td><td rowspan="1" colspan="1">3.6</td><td rowspan="1" colspan="1">3.4</td><td rowspan="1" colspan="1">3.4–3.9</td><td rowspan="1" colspan="1">3.6 (0.2)</td><td rowspan="1" colspan="1">4.0, 3.8</td></tr><tr><td rowspan="1" colspan="1">SL/pre-dorsal distance (PDD)</td><td rowspan="1" colspan="1">1.6</td><td rowspan="1" colspan="1">1.6</td><td rowspan="1" colspan="1">1.5</td><td rowspan="1" colspan="1">1.4–1.6</td><td rowspan="1" colspan="1">1.5 (0.0)</td><td rowspan="1" colspan="1">1.6, 1.6</td></tr><tr><td rowspan="1" colspan="1">SL/pre-anal distance (PAD)</td><td rowspan="1" colspan="1">1.8</td><td rowspan="1" colspan="1">1.7</td><td rowspan="1" colspan="1">1.6</td><td rowspan="1" colspan="1">1.6–1.7</td><td rowspan="1" colspan="1">1.7 (0.0)</td><td rowspan="1" colspan="1">1.8, 1.7</td></tr><tr><td rowspan="1" colspan="1">SL/dorsal fin length (DFL)</td><td rowspan="1" colspan="1">5.1</td><td rowspan="1" colspan="1">4.5</td><td rowspan="1" colspan="1">4.9</td><td rowspan="1" colspan="1">4.2–5.4</td><td rowspan="1" colspan="1">5.0 (0.3)</td><td rowspan="1" colspan="1">5.0, 4.9</td></tr><tr><td rowspan="1" colspan="1">SL/anal fin length (AFL)</td><td rowspan="1" colspan="1">3.0</td><td rowspan="1" colspan="1">2.8</td><td rowspan="1" colspan="1">3.1</td><td rowspan="1" colspan="1">2.8–3.3</td><td rowspan="1" colspan="1">3.0 (0.2)</td><td rowspan="1" colspan="1">3.2, 3.1</td></tr><tr><td rowspan="1" colspan="1">SL/caudal peduncle length (CPL)</td><td rowspan="1" colspan="1">6.3</td><td rowspan="1" colspan="1">7.0</td><td rowspan="1" colspan="1">6.4</td><td rowspan="1" colspan="1">5.7–7.5</td><td rowspan="1" colspan="1">6.7 (0.5)</td><td rowspan="1" colspan="1">5.8, 7.6</td></tr><tr><td rowspan="1" colspan="1">SL/mouth width (MW)</td><td rowspan="1" colspan="1">14.2</td><td rowspan="1" colspan="1">11.6</td><td rowspan="1" colspan="1">15.1</td><td rowspan="1" colspan="1">14.7–18.4</td><td rowspan="1" colspan="1">16.4 (1.1)</td><td rowspan="1" colspan="1">18.0, 15.8</td></tr><tr><td rowspan="1" colspan="7"><bold>Ratio of head length (HL):</bold></td></tr><tr><td rowspan="1" colspan="1">HL/snout length (SNL)</td><td rowspan="1" colspan="1">6.6</td><td rowspan="1" colspan="1">5.5</td><td rowspan="1" colspan="1">8.3</td><td rowspan="1" colspan="1">6.5–9.3</td><td rowspan="1" colspan="1">7.5 (0.8)</td><td rowspan="1" colspan="1">5.1, 5.8</td></tr><tr><td rowspan="1" colspan="1">HL/mouth width (MW)</td><td rowspan="1" colspan="1">4.4</td><td rowspan="1" colspan="1">3.2</td><td rowspan="1" colspan="1">4.5</td><td rowspan="1" colspan="1">4.1–5.0</td><td rowspan="1" colspan="1">4.6 (0.2)</td><td rowspan="1" colspan="1">4.5, 4.2</td></tr><tr><td rowspan="1" colspan="1">HL/eye diameter (ED)</td><td rowspan="1" colspan="1">4.4</td><td rowspan="1" colspan="1">3.6</td><td rowspan="1" colspan="1">4.1</td><td rowspan="1" colspan="1">3.5–4.4</td><td rowspan="1" colspan="1">4.0 (0.3)</td><td rowspan="1" colspan="1">4.2, 4.7</td></tr><tr><td rowspan="1" colspan="1">HL/interorbital width (IOW)</td><td rowspan="1" colspan="1">3.7</td><td rowspan="1" colspan="1">2.3</td><td rowspan="1" colspan="1">3.3</td><td rowspan="1" colspan="1">2.6–3.9</td><td rowspan="1" colspan="1">3.2 (0.3)</td><td rowspan="1" colspan="1">2.9, 2.6</td></tr><tr><td rowspan="1" colspan="1">HL/head width (HW)</td><td rowspan="1" colspan="1">2.4</td><td rowspan="1" colspan="1">1.9</td><td rowspan="1" colspan="1">2.2</td><td rowspan="1" colspan="1">1.8–2.2</td><td rowspan="1" colspan="1">2.1 (0.1)</td><td rowspan="1" colspan="1">1.9, 1.9</td></tr><tr><td rowspan="1" colspan="1">HL/mouth position (MP)</td><td rowspan="1" colspan="1">4.4</td><td rowspan="1" colspan="1">3.9</td><td rowspan="1" colspan="1">5.5</td><td rowspan="1" colspan="1">4.2–5.6</td><td rowspan="1" colspan="1">4.8 (0.4)</td><td rowspan="1" colspan="1">4.4, 4.4</td></tr><tr><td rowspan="1" colspan="7"><bold>Ratio of caudal peduncle length (CPL):</bold></td></tr><tr><td rowspan="1" colspan="1">CPL/caudal peduncle depth (CPD)</td><td rowspan="1" colspan="1">1.6</td><td rowspan="1" colspan="1">2.3</td><td rowspan="1" colspan="1">2.2</td><td rowspan="1" colspan="1">1.8–2.5</td><td rowspan="1" colspan="1">2.2 (0.2)</td><td rowspan="1" colspan="1">2.6, 2.0</td></tr><tr><td rowspan="1" colspan="7"><bold>Meristic counts:</bold></td></tr><tr><td rowspan="1" colspan="1">Dorsal fin branched rays (DR)</td><td rowspan="1" colspan="1">23</td><td rowspan="1" colspan="1">24</td><td rowspan="1" colspan="1">20</td><td rowspan="1" colspan="1">20–22</td><td rowspan="1" colspan="1">21 (1)</td><td rowspan="1" colspan="1">20, 22</td></tr><tr><td rowspan="1" colspan="1">Anal fin branched rays (AR)</td><td rowspan="1" colspan="1">34</td><td rowspan="1" colspan="1">33</td><td rowspan="1" colspan="1">32</td><td rowspan="1" colspan="1">31–34</td><td rowspan="1" colspan="1">32 (1)</td><td rowspan="1" colspan="1">30, 32</td></tr><tr><td rowspan="1" colspan="1">Number of lateral line scales (SLL)</td><td rowspan="1" colspan="1">34</td><td rowspan="1" colspan="1">37</td><td rowspan="1" colspan="1">37</td><td rowspan="1" colspan="1">34–38</td><td rowspan="1" colspan="1">36 (1)</td><td rowspan="1" colspan="1">36, 36</td></tr><tr><td rowspan="1" colspan="1">Number of scale rows between anterior base of anal fin and lateral line (SDL)</td><td rowspan="1" colspan="1">10</td><td rowspan="1" colspan="1">11</td><td rowspan="1" colspan="1">12</td><td rowspan="1" colspan="1">10–13</td><td rowspan="1" colspan="1">11 (1)</td><td rowspan="1" colspan="1">10, 10</td></tr><tr><td rowspan="1" colspan="1">Number of teeth in upper jaw (TUJ)</td><td rowspan="1" colspan="1">13</td><td rowspan="1" colspan="1">15*</td><td rowspan="1" colspan="1">8</td><td rowspan="1" colspan="1">9–16</td><td rowspan="1" colspan="1">10 (1)</td><td rowspan="1" colspan="1">9, 11</td></tr><tr><td rowspan="1" colspan="1">Number of teeth in lower jaw (TLJ)</td><td rowspan="1" colspan="1">24</td><td rowspan="1" colspan="1">24*</td><td rowspan="1" colspan="1">20</td><td rowspan="1" colspan="1">20–24</td><td rowspan="1" colspan="1">21 (1)</td><td rowspan="1" colspan="1">25, 21</td></tr></tbody></table></table-wrap><supplementary-material xmlns:xlink="http://www.w3.org/1999/xlink" id="S1" position="float" orientation="portrait" xlink:type="simple"><label>Supplementary material 1</label><caption><p>List of specimens of <italic><tp:taxon-name>Petrocephalus arnegardi</tp:taxon-name></italic> and <italic><tp:taxon-name>Petrocephalus boboto</tp:taxon-name></italic> with EOD recording.</p></caption><ext-link ext-link-type="doi" xlink:href="10.3897/zookeys.400.6743.app1" xlink:type="simple">doi: 10.3897/zookeys.400.6743.app1</ext-link><p>Data type: species data</p><p>Explanation note: List of specimens of <italic><tp:taxon-name>Petrocephalus arnegardi</tp:taxon-name></italic> and <italic><tp:taxon-name>Petrocephalus boboto</tp:taxon-name></italic> with electric organ discharge (EOD) recording (holotypes, paratypes, non types).</p><media xlink:href="zookeys-400-043-s001.docx" mimetype="docx file" mime-subtype="docx" position="float" orientation="portrait" xlink:type="simple"/><permissions><license xlink:type="simple"><license-p>Copyright notice: This dataset is made available under the Open Database License (<ext-link ext-link-type="uri" xlink:href="http://opendatacommons.org/licenses/odbl/1.0/" xlink:type="simple">http://opendatacommons.org/licenses/odbl/1.0/</ext-link>). The Open Database License (ODbL) is a license agreement intended to allow users to freely share, modify, and use this Dataset while maintaining this same freedom for others, provided that the original source and author(s) are credited.</license-p></license></permissions><attrib specific-use="authors">Sébastien Lavoué, John P. Sullivan</attrib></supplementary-material><fig id="F1" position="float" orientation="portrait"><label>Figure 1.</label><caption><p>Hydrographic system of the Congo River basin and the type localities of <italic><tp:taxon-name>Petrocephalus boboto</tp:taxon-name></italic> sp. n. (black-filled star) at Yangambi, Democratic Republic of Congo, <italic><tp:taxon-name>Petrocephalus arnegardi</tp:taxon-name></italic> sp. n. (gray-filled star) at Odzala-Kokua National Park, Republic of the Congo and <italic><tp:taxon-name>Petrocephalus binotatus</tp:taxon-name></italic> (white-filled star) at Ikengo, near Mbandaka, Democratic Republic of Congo.</p></caption><graphic xmlns:xlink="http://www.w3.org/1999/xlink" xlink:href="zookeys-400-043-g001.jpg" position="float" orientation="portrait" xlink:type="simple"/></fig><fig id="F4" position="float" orientation="portrait"><label>Figure 4.</label><caption><p>Phylogeny of <italic><tp:taxon-name>Petrocephalus</tp:taxon-name></italic> (23 species, 52 specimens) estimated by maximum likelihood analysis of cytochrome <italic>b</italic> nucleotide sequences. Mormyrin <italic><tp:taxon-name>Gnathonemus petersii</tp:taxon-name></italic>, <italic><tp:taxon-name>Mormyrops nigricans</tp:taxon-name></italic> and <italic><tp:taxon-name>Myomyrus macrops</tp:taxon-name></italic> were used as outgroups to root the tree. Numbers at internal branches are bootstrap proportions (in %) shown only for interspecific relationships and when they exceed 50%. Black-filled vertical bars to the right of the tree indicate the river basin origins of the specimens. The scale bar corresponds to 0.04 substitutions per site. <italic><tp:taxon-name>Petrocephalus boboto</tp:taxon-name></italic> sp. n. and <italic><tp:taxon-name>Petrocephalus arnegardi</tp:taxon-name></italic> sp. n. are highlighted in gray.</p></caption><graphic xmlns:xlink="http://www.w3.org/1999/xlink" xlink:href="zookeys-400-043-g004.jpg" position="float" orientation="portrait" xlink:type="simple"/></fig></tp:treatment-sec><ref-list><ref id="B21"><mixed-citation xmlns:xlink="http://www.w3.org/1999/xlink" xlink:type="simple"><person-group><name name-style="western"><surname>Pellegrin</surname><given-names>J</given-names></name></person-group> (<year>1924</year>) <article-title>Description de Mormyridés nouveaux récoltés au Congo belge par le Dr. Schouteden.</article-title><source>Revue de Zoologie Africaine</source><volume>12</volume>: <fpage>1</fpage>-<lpage>8</lpage>.</mixed-citation></ref><ref id="B17"><mixed-citation xmlns:xlink="http://www.w3.org/1999/xlink" xlink:type="simple"><person-group><name name-style="western"><surname>Lavoué</surname><given-names>S</given-names></name><name name-style="western"><surname>Arnegard</surname><given-names>ME</given-names></name><name name-style="western"><surname>Sullivan</surname><given-names>JP</given-names></name><name name-style="western"><surname>Hopkins</surname><given-names>CD</given-names></name></person-group> (<year>2008</year>) <article-title><italic>Petrocephalus</italic> of Odzala offer insights into evolutionary patterns of signal diversification in the Mormyridae, a family of weakly electrogenic fishes from Africa.</article-title><source>Journal of Physiology-Paris</source><volume>102</volume>: <fpage>322</fpage>-<lpage>339</lpage>. doi: <ext-link ext-link-type="doi" xlink:href="10.1016/j.jphysparis.2008.10.003" xlink:type="simple">10.1016/j.jphysparis.2008.10.003</ext-link></mixed-citation></ref><ref id="B19"><mixed-citation xmlns:xlink="http://www.w3.org/1999/xlink" xlink:type="simple"><person-group><name name-style="western"><surname>Lavoué</surname><given-names>S</given-names></name><name name-style="western"><surname>Sullivan</surname><given-names>JP</given-names></name><name name-style="western"><surname>Arnegard</surname><given-names>ME</given-names></name></person-group> (<year>2010</year>) <article-title>African weakly electric fishes of the genus <italic>Petrocephalus</italic> (Osteoglossomorpha: Mormyridae) of Odzala National Park, Republic of the Congo (Lekoli River, Congo River basin) with description of five new species.</article-title><source>Zootaxa</source><volume>2600</volume>: <fpage>1</fpage>-<lpage>52</lpage>.</mixed-citation></ref><ref id="B15"><mixed-citation xmlns:xlink="http://www.w3.org/1999/xlink" xlink:type="simple"><person-group><name name-style="western"><surname>Lavoué</surname><given-names>S</given-names></name></person-group> (<year>2011</year>) <article-title>A new species of <italic>Petrocephalus</italic> Marcusen 1854 (Osteoglossomorpha: Mormyridae) from the Sanaga River basin, Cameroon.</article-title><source>Zootaxa</source><volume>2934</volume>: <fpage>20</fpage>-<lpage>28</lpage>.</mixed-citation></ref><ref id="B16"><mixed-citation xmlns:xlink="http://www.w3.org/1999/xlink" xlink:type="simple"><person-group><name name-style="western"><surname>Lavoué</surname><given-names>S</given-names></name></person-group> (<year>2012</year>) <article-title><italic>Petrocephalus</italic> Marcusen, 1854 (Osteoglossomorpha: Mormyridae) of the Bangweulu-Mweru ecoregion (Luapula River system, Congo basin), with the description of a new species.</article-title><source>Journal of Natural History</source><volume>46</volume>: <fpage>2159</fpage>-<lpage>2178</lpage>. doi: <ext-link ext-link-type="doi" xlink:href="10.1080/00222933.2012.708449" xlink:type="simple">10.1080/00222933.2012.708449</ext-link></mixed-citation></ref><ref id="B9"><mixed-citation xmlns:xlink="http://www.w3.org/1999/xlink" xlink:type="simple"><person-group><name name-style="western"><surname>Carlson</surname><given-names>BA</given-names></name><name name-style="western"><surname>Hasan</surname><given-names>SM</given-names></name><name name-style="western"><surname>Hollmann</surname><given-names>M</given-names></name><name name-style="western"><surname>Miller</surname><given-names>DB</given-names></name><name name-style="western"><surname>Harmon</surname><given-names>LJ</given-names></name><name name-style="western"><surname>Arnegard</surname><given-names>ME</given-names></name></person-group> (<year>2011</year>) <article-title>Brain evolution triggers increased diversification of electric fishes.</article-title><source>Science</source><volume>332</volume>: <fpage>583</fpage>-<lpage>586</lpage>. doi: <ext-link ext-link-type="doi" xlink:href="10.1126/science.1201524" xlink:type="simple">10.1126/science.1201524</ext-link></mixed-citation></ref><ref id="B28"><mixed-citation xmlns:xlink="http://www.w3.org/1999/xlink" xlink:type="simple"><person-group><name name-style="western"><surname>Sullivan</surname><given-names>JP</given-names></name><name name-style="western"><surname>Lavoué</surname><given-names>S</given-names></name><name name-style="western"><surname>Hopkins</surname><given-names>CD</given-names></name></person-group> (<year>2000</year>) <article-title>Molecular systematics of the African electric fishes (Mormyroidea: Teleostei) and a model for the evolution of their electric organs.</article-title><source>Journal of Experimental Biology</source><volume>203</volume>: <fpage>665</fpage>-<lpage>683</lpage>.</mixed-citation></ref><ref id="B24"><mixed-citation xmlns:xlink="http://www.w3.org/1999/xlink" xlink:type="simple"><person-group><name name-style="western"><surname>Poll</surname><given-names>M</given-names></name><name name-style="western"><surname>Gosse</surname><given-names>JP</given-names></name></person-group> (<year>1963</year>) <article-title>Contribution à l’étude systématique de la faune ichthyologique du Congo Central.</article-title><source>Annales du Musée Royal de l’Afrique Centrale, Sciences Zoologiques</source><volume>116</volume>: <fpage>43</fpage>-<lpage>111</lpage>.</mixed-citation></ref><ref id="B1"><mixed-citation xmlns:xlink="http://www.w3.org/1999/xlink" xlink:type="simple"><person-group><name name-style="western"><surname>Arnegard</surname><given-names>ME</given-names></name><name name-style="western"><surname>Bogdanowicz</surname><given-names>SM</given-names></name><name name-style="western"><surname>Hopkins</surname><given-names>CD</given-names></name></person-group> (<year>2005</year>) <article-title>Multiple cases of striking genetic similarity between alternate electric fish signal morphs in sympatry.</article-title><source>Evolution</source><volume>59</volume>: <fpage>324</fpage>-<lpage>343</lpage>. doi: <ext-link ext-link-type="doi" xlink:href="10.1111/j.0014-3820.2005.tb00993.x" xlink:type="simple">10.1111/j.0014-3820.2005.tb00993.x</ext-link></mixed-citation></ref><ref id="B2"><mixed-citation xmlns:xlink="http://www.w3.org/1999/xlink" xlink:type="simple"><person-group><name name-style="western"><surname>Arnegard</surname><given-names>ME</given-names></name><name name-style="western"><surname>Carlson</surname><given-names>BA</given-names></name></person-group> (<year>2005</year>) <article-title>Electric organ discharge patterns during group hunting by a mormyrid fish.</article-title><source>Proceedings of the Royal Society B-Biological Sciences</source><volume>272</volume>: <fpage>1305</fpage>-<lpage>1314</lpage>. doi: <ext-link ext-link-type="doi" xlink:href="10.1098/rspb.2005.3101" xlink:type="simple">10.1098/rspb.2005.3101</ext-link></mixed-citation></ref><ref id="B3"><mixed-citation xmlns:xlink="http://www.w3.org/1999/xlink" xlink:type="simple"><person-group><name name-style="western"><surname>Arnegard</surname><given-names>ME</given-names></name><name name-style="western"><surname>McIntyre</surname><given-names>PB</given-names></name><name name-style="western"><surname>Harmon</surname><given-names>LJ</given-names></name><name name-style="western"><surname>Zelditch</surname><given-names>ML</given-names></name><name name-style="western"><surname>Crampton</surname><given-names>WGR</given-names></name><name name-style="western"><surname>Davis</surname><given-names>JK</given-names></name><name name-style="western"><surname>Sullivan</surname><given-names>JP</given-names></name><name name-style="western"><surname>Lavoué</surname><given-names>S</given-names></name><name name-style="western"><surname>Hopkins</surname><given-names>CD</given-names></name></person-group> (<year>2010a</year>) <article-title>Sexual signal evolution outpaces ecological divergence during electric fish species radiation.</article-title><source>The American Naturalist</source><volume>176</volume>(<issue>3</issue>): <fpage>335</fpage>-<lpage>356</lpage>. doi: <ext-link ext-link-type="doi" xlink:href="10.1086/655221" xlink:type="simple">10.1086/655221</ext-link></mixed-citation></ref><ref id="B4"><mixed-citation xmlns:xlink="http://www.w3.org/1999/xlink" xlink:type="simple"><person-group><name name-style="western"><surname>Arnegard</surname><given-names>ME</given-names></name><name name-style="western"><surname>Zwickl</surname><given-names>DJ</given-names></name><name name-style="western"><surname>Lu</surname><given-names>Y</given-names></name><name name-style="western"><surname>Zakon</surname><given-names>HH</given-names></name></person-group> (<year>2010b</year>) <article-title>Old gene duplication facilitates origin and diversification of a new communication system—twice.</article-title><source>Proceedings of National Academy of Sciences, USA</source><volume>107</volume>: <fpage>22172</fpage>-<lpage>22177</lpage>. doi: <ext-link ext-link-type="doi" xlink:href="10.1073/pnas.1011803107" xlink:type="simple">10.1073/pnas.1011803107</ext-link></mixed-citation></ref><ref id="B22"><mixed-citation xmlns:xlink="http://www.w3.org/1999/xlink" xlink:type="simple"><person-group><name name-style="western"><surname>Pellegrin</surname><given-names>J</given-names></name></person-group> (<year>1928</year>) <article-title>Poissons du Chiloango et du Congo recueillis par l’expédition du Dr. H. Schouteden (1920-22).</article-title><source>Annales du Musée du Congo, Zoologie</source><volume>3</volume>: <fpage>1</fpage>-<lpage>50</lpage>.</mixed-citation></ref></ref-list></tp:taxon-treatment>
